# Supplementary material for: An essential role of RNF187 in Notch1 mediated metastasis of hepatocellular carcinoma
Source: J Exp Clin Cancer Res. 2019 Sep 2;38:384. doi: 10.1186/s13046-019-1382-x (PMC6720101; doi:10.1186/s13046-019-1382-x)
Supplement: Supplementary file 5 — Table S4. DEGs were screened. (XLSX 49 kb) [file 13046_2019_1382_MOESM5_ESM.xlsx]

## Sheet: Sheet1
	PLC/PRF5-Notch1		HCCLM6-shNotch1
	versus		versus
	PLC/PRF5-control		HCCLM6-shcontrol
Symbol	log2(FC)	Pvalue	log2(FC)	Pvalue
KDM7A	-0.681178	0.000441807	1.86507	2.07e-24
IFRD1	-1.4004	1.54e-201	0.733041	1.36e-70
SCN4A	-4.64386	1.11e-09	1.55459	3.88e-06
PKD1	-0.731053	1.64e-104	0.933386	2.01e-139
MLXIPL	-4.09085	3.52e-28	1.81928	1.85e-37
IDS	-0.660231	7.18e-05	0.605322	3.18e-20
MBTPS2	-0.70284	8.2e-33	0.652077	3.92e-35
UFL1	-0.865475	2.2e-24	0.621818	1.28e-12
MX2	-2.07039	0.0391047	7.75795	0
BIRC3	-1.4609	1.47e-30	0.914852	8.33e-15
GLRX2	-0.648055	1.22e-06	1.35689	1.77e-26
AGA	-0.755334	0.0202097	0.633998	0.000173158
CDH1	-2.58496	1.65e-06	2.27302	0.00436394
HSPA5	-0.616762	1.77e-126	1.55005	0
ARAP2	-0.739764	7.24e-11	1.14596	1.28e-22
HDAC9	-1.70895	0.000150243	0.65085	0.000362183
MRPS10	-0.751272	4.93e-35	0.804476	6.33e-50
HERPUD1	-0.916835	1.84e-72	0.92215	1.27e-131
SDCCAG8	-1.2781	6.27e-23	0.674538	4.99e-08
PHKA1	-0.72101	1.56e-20	0.875882	2.25e-42
KIAA1107	-7.64386	0.000122627	3.90689	0.00097925
MAPK6	-0.728714	2.74e-45	0.712042	2.86e-40
ASNS	-3.0802	0	0.75841	4.11e-126
SLC6A15	-0.801713	1.11e-06	0.992505	1.29e-12
ALPK1	-1.03103	0.000254807	0.638901	0.0228822
CLCN4	-0.714246	1.41e-10	0.643856	3.54e-06
STX7	-0.84525	3.87e-24	0.60777	4.66e-14
PTPRH	-1.45066	0.00513866	0.975752	0.0075924
CXCL2	-3.16619	8.08e-16	1.88492	1.18e-12
ARG2	-1.54029	1.23e-25	0.702445	2.19e-09
ME2	-1.3572	3.19e-51	0.743513	3.48e-23
FAM135A	-1.08078	6.18e-11	0.744161	2.19e-07
NFE2L1	-1.19639	4.26e-261	0.594528	9.54e-73
ZNF416	-0.80609	0.00013792	0.88854	8.09e-08
OVGP1	-1.29956	0.00221931	0.894818	0.0156085
TTC39A	-1.66297	1.33e-06	1.49944	4.32e-15
USP40	-0.77457	2.09e-28	0.748461	2.25e-19
SNX10	-1.1652	1.1e-07	0.983606	6.67e-06
PPP1R15A	-1.76839	2.21e-150	0.926516	4.84e-74
BLVRB	-1.14653	5.74e-57	0.63379	4.11e-27
SLC9A1	-0.753085	2.55e-15	1.07259	2.48e-28
ICAM1	-0.618129	0.0163202	1.51055	3.36e-39
AARS	-1.71344	0	0.691868	3.09e-157
CDV3	-0.680665	6.7e-75	0.773618	9.98e-86
TIMP3	-0.62669	1.01e-25	0.712639	6.61e-44
APOL1	-1.37197	1.55e-07	3.77564	0
GNPNAT1	-0.60135	2.62e-27	0.624102	1.44e-20
PCK2	-3.06252	0	1.03808	3.33e-161
RIMS4	-1.18349	1.15e-21	0.689817	1.16e-07
PABPC1L	-0.728234	4.17e-13	0.948319	4.25e-29
EEF1A2	-1.31342	4.24e-37	1.42391	1.17e-83
SNPH	-0.664133	0.0108707	1.48228	7.1e-23
RNF125	-1.70571	2.36e-13	0.756729	4.65e-06
POLI	-0.66862	0.0224436	0.742687	5.59e-06
INTS6	-0.750871	1.2e-28	0.894094	6.79e-07
LYRM1	-0.762116	0.00162259	1.23042	8.52e-19
ARL2BP	-0.667877	3.85e-21	1.04789	9.99e-39
CCDC113	-1.5927	5.11e-27	0.837678	6.39e-11
CLUAP1	-1.40642	4.56e-16	0.809569	1.59e-14
ATP8B4	-0.813587	0.0185478	1.08179	0.000172683
RIPK2	-0.673069	2.33e-14	0.605906	2.09e-12
ESRP1	-1.4826	1.06e-12	1.58496	4.96e-08
SLC39A14	-0.773282	1.65e-111	0.709579	1.19e-94
FGF21	-6.55842	2.01e-18	2.19671	9.44e-18
PLEKHA4	-0.631278	0.000128053	3.15796	3.16e-160
NAMPT	-1.29289	9.04e-135	1.03516	2.21e-106
DUS4L	-1.1029	1.57e-10	0.655484	7.36e-05
GRB10	-1.75972	3.38e-108	1.35782	2.02e-109
GARS	-1.50387	0	0.736575	1.08e-157
GLCCI1	-0.759526	6.3e-13	1.06217	9.98e-31
PRKAG2	-1.23156	1.89e-06	1.14213	2.28e-11
NMRK1	-1.24705	2.37e-05	0.987722	6.52e-05
TRIM14	-0.62514	4.63e-20	1.45469	1.57e-212
AKNA	-2.30039	2.65e-06	0.687061	0.0034761
CCNJ	-0.696808	2.8e-07	1.02417	4.67e-14
UNC5B	-3.19438	3.21e-75	1.39715	2.2e-28
FBXW4	-0.600393	7.53e-09	0.821479	7.96e-21
CAMTA2	-1.84122	3.38e-181	0.621211	1.6e-36
DHX58	-2.61599	1.72e-19	2.18481	1.36e-64
SLC16A6	-1.01882	3.56e-25	1.4526	6.27e-173
MAP2K6	-1.31654	1.29e-23	1.16152	1.3e-13
SEPSECS	-1.20163	5.81e-21	0.675608	3.76e-12
TRIM2	-0.628364	6.5e-31	0.595339	2.35e-16
C11orf63	-1.0973	0.0110741	1.00846	0.000179469
SLC15A3	-3.54432	0.0117402	7.25698	8.99e-238
SLC22A18	-0.909802	0.00123998	0.881356	5.71e-06
OAS2	-1.49033	0.00369432	6.81863	0
ULBP1	-5.0199	3.97e-41	1.16439	3.42e-11
RAB23	-0.776887	1.84e-12	0.779066	3.96e-20
PTP4A1	-0.787204	1.95e-134	1.01062	3.01e-281
MDFI	-0.843094	6.68e-06	2.04368	4.64e-14
VEGFA	-1.82496	0	1.05857	4.84e-215
PRSS16	-1.04775	0.00147608	0.962525	1.47e-09
HSPA9	-1.01372	6.01e-307	0.770662	5.73e-202
SLC12A7	-2.18057	6.36e-21	1.3122	4.98e-42
STC2	-2.3049	0	0.604051	9.45e-58
AMOTL2	-0.70184	9.47e-39	1.71577	0
BBX	-0.718773	9.54e-21	0.770213	2.09e-28
NEK11	-2.05889	1.57e-05	1.11103	0.000783107
IFIH1	-1.19752	3.59e-46	3.97477	0
GCA	-1.1682	0.00264733	1.95184	7.22e-16
CLIP4	-1.11894	1.24e-15	0.841697	4.55e-15
GALNT3	-1.58496	3.47e-21	0.85532	7.27e-09
ACADL	-1.73697	0.00189492	1.68536	2.24e-05
ELMOD3	-0.683425	0.00014682	0.907554	4.06e-08
RND3	-0.985113	8.34e-54	1.94342	1.22e-261
AAK1	-0.602036	2.89e-08	0.813299	3.41e-19
C2orf42	-0.877143	2.52e-06	1.03953	1.93e-26
EPAS1	-1.16049	1.34e-113	1.43773	8.29e-266
ERRFI1	-1.18427	1.84e-43	1.0966	6.41e-55
FBXO6	-1.33817	0.00263377	2.97545	1.69e-56
NCF2	-1.39632	1.26e-22	1.87501	6.91e-62
GADD45A	-1.40924	3.13e-66	1.13843	1.04e-82
CTH	-1.35211	9.02e-94	0.850449	9.64e-61
CTBS	-0.9558	3.17e-10	1.1281	1.81e-16
TNFSF4	-2.63227	2.16e-09	0.858644	0.0016174
STX12	-0.602328	2.64e-07	0.66015	0.00253558
ATF6	-1.00175	3.7e-101	0.810454	8.96e-78
ZNF410	-0.695603	4.19e-25	0.729905	3.07e-33
IFIT2	-1.40831	5.46e-217	3.46444	0
AVPI1	-1.16228	1.18e-155	1.50892	0
TAF12	-0.689441	5.22e-07	0.615558	3.19e-06
TNFRSF10B	-0.610804	4.71e-43	0.659276	5.82e-74
TRIM25	-0.927729	8.29e-88	1.77509	0
TMEM54	-0.88557	1.05e-05	1.28424	9.73e-16
ZRANB3	-0.688467	0.00118449	0.669279	7.89e-05
NT5C3A	-0.806631	3.08e-25	2.58373	5.01e-265
BHLHE41	-1.09115	0.0133924	1.64909	6.69e-05
CCDC91	-0.975998	2.6e-26	0.747758	2.98e-09
OPTN	-0.72284	1.26e-22	1.53806	3.79e-191
ARHGAP9	-7.22882	0.0156414	3.96347	2.51e-07
NMI	-0.852602	0.00430049	4.95787	0
PARD6B	-1.10692	0.0216551	0.893085	0.0167778
KCNK15	-1.853	1.99e-13	2.78092	9.04e-57
SIRT5	-0.852392	3.86e-13	0.722065	7.51e-12
ZNF391	-1.02385	2.73e-10	1.34757	1.41e-16
RBCK1	-1.86844	2.8e-150	1.98046	0
BMP2	-0.984738	5.32e-68	1.80545	0
IFI6	-1.06893	6.37e-27	6.19923	0
ZNF484	-1.24978	3.59e-07	0.779874	4.38e-05
MASP1	-2.72247	0.000122056	1.11103	0.0166959
RNF6	-0.938201	6.86e-29	0.676675	5.22e-16
STYXL1	-0.715819	4.55e-06	1.18826	2.66e-18
APOL2	-0.773456	5.78e-14	2.99056	0
DNAJB9	-0.949993	2.41e-16	2.56157	5.09e-130
FLNC	-0.85335	2.73e-22	0.926914	1.31e-38
TMOD2	-1.90689	1.54e-05	1.79141	0.000213092
CHAC1	-2.74048	1.78e-188	0.87321	6.74e-65
CD68	-0.591488	8.53e-06	0.867386	2.74e-28
ERMARD	-1.06584	2.45e-08	0.668333	0.00405882
RSPH3	-0.621488	0.000820454	0.746243	0.000113781
AFDN	-1.44448	1.18e-13	1.14647	2.47e-18
KLHDC7B	-11.7814	1.88e-55	3.35609	9.64e-95
GDF15	-2.36223	1.43e-237	2.293	0
CRB3	-1.026	0.00285125	1.18939	2.15e-09
HELZ2	-1.52438	8.03e-44	4.53242	0
ASS1	-2.59211	0	1.37318	0
SMPDL3B	-0.930459	6.32e-13	1.71792	5.34e-68
C19orf66	-0.704015	0.0034789	5.52924	0
CASZ1	-1.16439	0.00269561	0.830075	0.000253267
SYNE1	-0.950054	2.32e-78	1.40797	0
GFPT2	-1.63559	1.61e-08	2.75489	7.62e-28
THAP1	-0.653746	1.19e-12	0.643236	4.89e-05
GCH1	-0.791892	2.48e-09	0.893486	1.07e-18
PPARG	-1.59373	8.45e-13	1.03892	6.87e-10
XAF1	-0.616671	0.00756354	9.95311	0
ANKEF1	-0.757799	4.28e-09	0.784271	4.36e-11
DMGDH	-4.35755	1.11e-05	4.22239	3.52e-20
BEX2	-2.70521	5.64e-29	3.55282	2.15e-151
RARRES3	-1.29284	1.14e-10	2.02386	4.66e-94
HRASLS2	-2.62936	0.0074061	2.85894	4.63e-32
MED10	-0.657711	1.84e-22	0.719554	9.84e-34
CCDC59	-0.766626	6.25e-25	1.03332	6.91e-42
SPIRE1	-1.03067	5.36e-62	0.709939	3.12e-61
RSAD2	-1.35034	7.1e-34	4.34076	0
PSAT1	-2.17336	0	0.78563	2.81e-181
HRK	-2.87447	8.3e-12	2.84986	3.62e-50
LCA5	-0.813587	0.00122153	0.668379	0.0106238
STX11	-0.874469	0.0156085	2.33403	2.4e-21
FAM129A	-3.17073	0	0.964758	8.65e-152
SETDB2	-0.812914	1.61e-05	1.01898	5.36e-16
IL6	-1.25507	0.00248597	3.26121	2.23e-37
CALCOCO2	-1.61086	2.46e-127	0.794879	7.5e-82
SLC31A1	-0.993684	1.23e-89	0.944295	8e-112
STX17	-0.966833	2.93e-11	0.973528	1.81e-33
TUBB2B	-2.01792	0.000316266	1.62803	0.000543253
RNF144B	-2.38651	4.47e-50	1.62651	4.1e-63
DDX60	-1.38237	1.83e-46	1.20249	2.75e-105
PARP6	-0.802963	8.59e-11	1.29675	9.57e-82
TMEM62	-0.810175	1.38e-10	1.99952	4.01e-138
IFI44L	-1.29546	0.00954371	7.79246	0
IFI44	-0.795543	3.22e-27	2.29261	0
RTCA	-0.869939	4.62e-06	0.649503	1.06e-08
SMARCAL1	-0.698156	1.4e-06	0.793635	6.03e-14
PARP9	-1.05331	2.07e-23	3.42184	0
HERC6	-0.84048	1.86e-19	2.79221	0
AP1AR	-0.810339	1.93e-25	0.749511	6.62e-10
INTS12	-0.830965	1.35e-18	0.934302	4.18e-19
INHBE	-5.48371	0	1.07217	6.33e-69
SDSL	-1.00888	0.006528	1.32971	7.34e-09
WARS	-1.32934	0	2.86075	0
ARRDC4	-2.42403	2.67e-16	1.24709	2.3e-09
NLRC5	-1.1224	4.5e-24	1.72165	5.86e-162
OSGIN1	-0.673612	0.000142967	1.50661	5.77e-35
TIGD7	-1.20436	0.00948508	1.06413	0.00723705
NPC1	-0.609263	1.78e-15	1.14488	8.51e-158
SECTM1	-2.57719	1.13e-70	1.10707	1.33e-59
CBX4	-1.16048	1.14e-95	1.04135	3.4e-101
PMAIP1	-1.77536	9.75e-134	0.828053	2.73e-44
DOPEY2	-1.25289	3.58e-13	0.734106	3.8e-11
ZNF614	-0.760812	7.58e-05	0.608313	0.00278159
CREG1	-0.772872	5.1e-43	1.04872	1.29e-125
RGS16	-4.89724	1.27e-16	1.91427	2.97e-09
GABPB2	-0.842719	4.71e-06	0.624491	0.00235792
GALNT13	-0.94847	0.000314575	1.65535	8.11e-05
RHBDD1	-0.646672	4.32e-08	0.969289	2.82e-15
FAM86B2	-1.34395	0.00704452	0.721024	0.0156085
CAMK2D	-0.612211	6.01e-11	0.965072	3.03e-12
ANK2	-1.23704	0.000170333	1.11548	7.83e-06
NKD2	-2.58496	3.91e-05	3.29646	2.8e-54
KLHL3	-1.55722	1.7e-11	1.98388	5.34e-22
ZMYM4	-0.858466	8.48e-22	0.631635	3.67e-16
TLK2	-0.631918	7.94e-20	0.918767	1.5e-58
ZNF182	-0.697172	1.1e-06	0.896649	7.57e-12
OGT	-0.758788	1.69e-120	0.686643	1.45e-112
MAL2	-2.32456	8.88e-224	1.59277	1.75e-127
IDNK	-1.2402	0.000115215	1.62772	1.28e-10
LCN2	-2.9542	1.96e-11	2.78071	1.05e-37
LRRC27	-0.88618	0.001472	0.706269	0.00250646
SLC43A1	-2.23423	1.24e-42	1.22039	3.52e-31
ZC3H12C	-0.972577	3.07e-22	0.89044	1.28e-18
TTC12	-0.842868	5.04e-06	0.671629	1.69e-08
CTAGE5	-1.65095	3.64e-159	1.2065	2.64e-109
IL18	-1.17456	3.5e-40	0.765669	4.49e-23
ITPR1	-0.778943	2.01e-148	0.905115	9.63e-255
SLC2A13	-0.742202	9.08e-14	1.30339	1.06e-60
SRFBP1	-0.613182	0.000162288	0.805622	1.42e-06
BEND6	-1.04213	0.000256133	0.678072	0.00818803
ARL14EP	-0.758092	6.82e-11	0.751256	1.33e-11
JMY	-1.4235	3.98e-123	1.2495	4.93e-100
DCLRE1C	-0.784732	4.1e-06	0.806252	5.86e-08
SPEF2	-1.86129	4.37e-06	0.891476	0.00621679
IFIT5	-0.993204	5.24e-27	2.01145	7.48e-221
CWC27	-0.667804	1.36e-08	0.614963	3.33e-07
CLGN	-1.49104	1.89e-25	1.54195	9.18e-30
SCN3A	-1.80735	0.00258886	1.75002	8.34e-05
LURAP1L	-0.592064	1.96e-09	1.28262	3.14e-45
ANKFN1	-2.58496	0.000491667	2.51096	0.000540282
SEMA3D	-1.0583	2e-07	0.682659	4.75e-06
TBCEL	-0.800967	3.92e-07	1.00282	8.3e-36
FAM134B	-1.38059	1.92e-51	0.859822	6.8e-30
ABCA5	-1.02963	1.56e-06	1.38892	9.36e-25
L3MBTL4	-0.796467	0.00522183	2.15277	1.63e-15
DPH3	-0.648015	1.85e-08	0.592974	2.53e-06
HSPA13	-1.28543	2.6e-118	0.976226	2.48e-71
RMND1	-0.631515	6.22e-08	0.801287	2.47e-13
BACH1	-0.81707	6.76e-28	0.874857	9.92e-68
PCDH1	-1.09516	0.00369432	2.65495	1.94e-35
HKDC1	-1.39486	1.14e-15	1.52766	4.87e-29
NMNAT2	-0.813525	3.99e-34	0.940703	7.86e-67
ZFYVE9	-0.619687	5.05e-14	0.845205	3.83e-33
TIMP4	-1.05836	0.000694712	1.5297	2.33e-13
DDX19B	-0.722591	4.95e-11	0.731884	1.26e-05
MX1	-2.30485	1e-13	0.663519	0.0112979
TMEM268	-0.973676	4.49e-30	0.721943	1.24e-23
HK2	-0.679006	9.27e-18	1.34912	3.59e-108
ZDHHC1	-1.7866	0.000361763	1.68167	2.88e-11
CPAMD8	-1.49033	0.00258886	2.75489	0.00015904
BRSK1	-1.21412	0.00461741	0.667425	0.0242716
THAP8	-0.975752	0.0164996	0.769802	0.0054529
TMCO4	-0.749828	7.86e-09	0.854535	2.08e-18
DDR2	-3.21759	2.17e-57	1.00387	1.09e-19
ATF3	-1.74489	4.96e-73	1.839	3.58e-150
SNED1	-1.05703	0.00695762	1.33295	6.79e-52
CLDN1	-1.52145	3.73e-23	2.7986	6.17e-149
SLC22A15	-1.12851	6.62e-13	1.6477	1.31e-35
IGFN1	-1.03562	0.00602865	3.03905	1.74e-115
AZI2	-0.609366	7.5e-24	0.708388	4.56e-29
SERPINI1	-0.797023	5.48e-12	0.907265	1.97e-35
IFI16	-1.12779	6.37e-33	3.91691	0
ICA1L	-0.673772	1.75e-05	3.67243	3.2e-11
PPM1K	-0.732747	8.44e-07	1.51892	1.58e-29
RCHY1	-0.595851	6.79e-05	1.26303	1.05e-23
FYCO1	-0.59424	4.1e-10	1.13057	2.96e-54
TPRA1	-0.926662	7.03e-25	0.914894	1.39e-49
RFT1	-0.941819	3.8e-06	0.634436	6.59e-10
S100P	-1.13104	1.87e-42	1.76526	3.25e-208
ABLIM2	-1.80735	0.00120499	2.63048	2.36e-21
TIGD6	-0.62293	0.00314153	0.616353	0.00894255
ERAP1	-0.754348	8.28e-05	2.84611	1.37e-221
ERAP2	-1.85042	1.02e-05	2.18497	3.6e-32
CFAP97	-1.3014	1.14e-39	0.840434	9.06e-11
ANKRA2	-0.80471	0.00110648	0.733925	3.58e-05
UBLCP1	-1.01093	3.19e-25	1.06221	2.7e-20
FOXQ1	-1.59875	1.15e-23	1.33188	6.19e-34
STEAP1	-1.03671	0.00497554	1.30812	0.00384377
OSGIN2	-0.615177	8.66e-08	0.921163	8.42e-13
NFIL3	-0.899933	5.81e-21	1.13357	1.94e-40
GKAP1	-1.92712	1.57e-22	0.992073	6.54e-08
IFI27	-2.00522	0.00295847	8.33726	0
PTER	-1.39223	1.63e-61	1.14309	2.5e-44
ARL5B	-1.0012	7.13e-52	1.00539	6.66e-36
TCP11L2	-1.15983	2.67e-06	1.23023	5.7e-14
LARP6	-1.25297	1.56e-49	1.42632	4.81e-58
PLEKHF1	-0.659295	0.00821044	0.709162	0.00543068
CCDC68	-1.38003	1.41e-05	1.37788	6.88e-19
SLFN5	-1.45375	1.71e-257	2.13329	0
C16orf45	-0.907126	3.39e-10	1.45585	2.98e-49
KIF7	-0.666956	1.53e-06	0.672084	7.41e-09
AKTIP	-0.959205	8.49e-20	1.15868	5.3e-22
FAM102A	-0.742725	4.34e-19	0.648265	1.14e-22
ZNF558	-1.13486	1.58e-12	1.13898	9.71e-15
HID1	-0.860275	6.69e-08	0.889442	1.14e-17
RAB3IL1	-1.00659	5.01e-14	1.38796	4.61e-43
BEST1	-1.07543	1.83e-11	1.41435	1.07e-30
FTH1	-0.652274	5.36e-228	1.21495	0
SLC3A2	-0.842106	1.51e-208	1.16613	0
ATG4C	-1.00814	2.53e-08	1.16066	2.7e-05
PXK	-1.85181	1.35e-42	0.726982	7.74e-09
SLC16A4	-0.813766	4.79e-09	1.41045	6.64e-50
SLC35G2	-0.961367	2.77e-06	1.02578	4.15e-12
HSPBAP1	-0.650551	0.000194443	0.647375	1.39e-05
RGS14	-1.30666	0.00186826	2.52105	9.03e-18
SHE	-1.66742	6.67e-06	0.95858	1.17e-07
NPR1	-0.656564	6.76e-08	0.982219	2.23e-23
OTUD7A	-1.38109	0.000254807	1.23897	5.03e-15
ADPRM	-0.929227	4.69e-06	0.838157	2.52e-09
HOXB9	-2.1132	1.08e-92	0.69111	9.97e-18
PRKCE	-0.865699	0.00704187	1.09803	1.34e-08
KNDC1	-3.90689	1.34e-07	1.61298	1.45e-09
TLN2	-0.934905	2.61e-26	0.743577	6.27e-20
KLF11	-0.857685	2.4e-16	0.740674	4.33e-23
KRCC1	-1.09574	1.35e-18	0.744958	1.09e-09
ISG20	-0.83289	1.63e-08	3.00286	6.99e-294
CEBPB	-1.27767	1.9e-99	1.103	8.06e-116
GTPBP2	-1.53599	3.34e-292	1.52716	0
IL17D	-1.32193	0.0167675	1.61039	1.3e-05
IQCB1	-1.27197	3.46e-29	0.914565	2.42e-18
PPP1R3B	-0.767441	6.56e-07	1.26835	6.67e-17
OLR1	-1.44818	5.03e-96	2.98803	0
NMNAT1	-0.801454	0.00493165	1.21842	1.18e-09
MUC13	-0.870717	0.00677261	2.76512	6.62e-104
GPR160	-1.21957	9e-05	0.809669	0.0216551
IL20RB	-2.96386	1.31e-87	1.08728	8.08e-30
ZNF497	-1.40988	0.00311407	0.770518	0.0224813
SLCO2A1	-0.793071	4.24e-06	1.5755	8.99e-22
NR1D2	-0.735302	7.01e-33	0.846169	1.52e-44
FUT1	-3.82927	1.87e-32	1.58085	1.83e-20
DDIT3	-2.91857	1.25e-261	1.22911	4.25e-159
PHYKPL	-1.31125	6.3e-19	1.02297	6.66e-25
RFESD	-1.14086	1.72e-06	1.33121	0.00413006
CREG2	-0.959358	0.0185076	1.26849	0.000228483
HOXD8	-1.43164	1.51e-09	0.664962	0.000842731
ZDHHC21	-0.744161	4.63e-06	1.44057	7.5e-19
DOK7	-1.62417	8.05e-13	1.10989	8.71e-16
DENND2C	-0.662965	0.00830204	0.632943	0.0035973
ZNF613	-0.845388	0.000321724	0.648528	0.000383161
NUPR1	-2.63401	0	1.15413	2.51e-224
CHMP6	-0.68263	4.76e-07	0.728111	1.75e-11
VPS37D	-2.89308	0.0023592	3.16993	1.26e-07
DIRAS1	-1.65821	0.00158952	1.13551	4.86e-10
PRR15	-1.08607	0.0003663	1.68404	1.88e-13
MTX3	-0.591495	6.82e-10	0.595455	1.93e-12
SAMD9L	-1.46234	4.51e-07	5.13947	0
ZBTB41	-0.664931	1.72e-09	0.886499	2.58e-13
TSSK6	-1.8408	5.94e-07	0.986579	0.000344041
ERN1	-1.848	1.69e-69	0.926148	1.45e-37
PARP10	-0.736966	6.2e-08	3.62961	0
ERFE	-1.84252	6.44e-44	0.931494	1.14e-10
OPLAH	-0.939458	5.29e-16	1.16068	7.59e-26
FJX1	-0.621912	1.95e-08	0.594603	1.18e-07
GCC1	-0.755866	6.41e-16	0.84868	2.97e-32
PLD6	-1.35003	1.38e-17	0.863907	7.21e-13
CITED4	-0.797976	7.67e-28	1.81871	1.63e-248
SEPHS2	-0.846881	5.27e-50	1.29027	2.27e-170
HIST1H2AC	-0.831153	2.81e-17	2.19613	1.04e-289
PCGF5	-1.14454	1.88e-52	1.53911	5.32e-82
MAP3K15	-2.22882	1.74e-07	1.98903	1.08e-10
TMEM136	-0.75873	7.76e-12	0.936748	1.85e-15
ZNF467	-1.49683	1.04e-05	1.14961	1.11e-07
C6orf223	-1.27208	6.46e-31	1.57895	1.81e-94
UBA7	-7.22882	0.00391328	5.71068	1.23e-212
EPGN	-2.21115	1.14e-14	0.728698	0.00649905
TSPAN10	-0.962525	0.00118744	1.53567	1.03e-09
GRID1	-0.827163	0.0098304	0.736966	0.00770976
ACBD3	-0.63361	6.91e-28	0.853236	7.63e-56
NPIPA1	-0.833159	8.68e-07	1.32869	4.81e-30
GPR1	-4.50739	1.1e-104	2.67119	3.59e-147
NPIPA5	-0.891553	2.26e-05	1.22511	2.35e-13
CSF1	-1.1375	4.38e-06	2.27273	6.67e-58
PTP4A3	-0.946495	2.39e-05	0.773491	7.63e-07
HIST2H2BE	-0.759866	7.03e-07	0.618437	4.08e-07
FMNL1	-0.712198	3.22e-26	0.65331	1.24e-21
NUTM2A	-1.20811	0.00270936	1.4011	6.18e-05
WT1	-8.49185	0.00391328	4.12102	3.62e-05
USP18	-0.861064	4.36e-09	4.10434	0
NSMCE3	-0.607863	3.61e-06	1.18688	1.55e-30
SP140L	-0.784987	1.13e-05	2.24695	5.09e-91
IRF7	-0.865927	3.25e-05	5.00936	0
LMLN	-0.605721	6.7e-12	0.592457	1.63e-07
IFIT1	-1.3712	9.48e-146	3.90017	0
DNAH14	-0.640168	2.61e-05	0.986504	2.52e-09
THNSL1	-1.00877	2.54e-05	0.993427	3.14e-06
GSAP	-6.90689	0.0156414	2.074	6.29e-05
FAM86B1	-1.90689	8.56e-09	1.27942	2.69e-07
LYRM7	-1.76982	1.93e-15	1.0983	0.000754031
KRT16	-1.18799	0.000934708	1.15909	3.49e-07
RTN4RL2	-1.80213	1.8e-20	1.27019	3.47e-16
HEATR4	-1.24393	0.0227353	2.70895	5.42e-06
PLEKHN1	-1.5502	0.00193496	1.0217	0.000165219
RGPD1	-6.90689	0.000489894	7.22882	0.000122627
TCEA1	-1.54173	0	0.612798	2.3e-78
EIF4EBP1	-1.28071	7.31e-183	0.612412	7.49e-58
C6orf132	-2.31194	3.78e-23	0.760812	6.05e-11
ZP3	-0.649852	6.11e-07	1.09276	1e-21
CHM	-0.627731	1.74e-12	0.602197	9.92e-11
NANOS1	-1.2372	6.59e-09	1.23865	4.91e-10
SPRED3	-1.30256	1.05e-05	2.20716	9.85e-28
H1F0	-1.21217	3.09e-241	1.00975	8.14e-254
SH2D5	-0.893085	0.00215752	1.43652	6.75e-05
TDRD7	-0.594988	7.24e-05	2.28497	2.87e-130
ZNF777	-0.59572	1.82e-08	1.05609	3.85e-38
TPK1	-1.1592	0.0156085	1.19526	0.00022986
SLC6A9	-1.21816	9.26e-129	0.805938	4.8e-88
MAN2A2	-0.620102	5.36e-08	0.770518	1.26e-50
ZNF239	-1.54614	7.82e-10	0.984504	2.64e-07
MVB12B	-0.817522	0.00133249	1.90757	2.17e-44
SRGAP1	-0.672549	3.55e-21	0.748416	2.39e-40
ZNF441	-0.981853	0.00210791	1.08246	0.00207182
GMFB	-0.775239	2.14e-53	0.756633	6.06e-15
ACSL5	-8.17991	1.54e-05	1.38995	0.00059507
C5AR1	-2.09115	0.00043649	1.10434	0.022776
VEPH1	-1.9959	3.06e-25	1.21976	1.65e-17
C5orf56	-0.979439	0.00149753	2.42253	4.46e-31
SGTB	-0.747869	4.92e-20	1.01755	5.98e-08
ZNF311	-2.10154	1.34e-17	1.32446	1.19e-16
PLCG2	-1.54097	3.28e-17	0.915663	4.09e-12
SIRPA	-0.793071	0.000102941	2.23045	3.16e-61
SOWAHC	-0.617259	1.36e-09	0.768034	5.7e-15
ZNF770	-0.755714	1.55e-52	1.15344	5.2e-28
ZXDA	-0.876369	3.39e-09	0.614233	2.13e-06
CSF2RA	-1.30616	1.33e-55	0.858617	3.53e-38
ZNF28	-0.956057	0.0188315	1.43296	0.00413006
FICD	-0.895531	0.000628485	1.24356	3.1e-16
MFAP3L	-0.723396	7.73e-25	1.3055	3.87e-32
HIST2H3C	-0.976541	0.00495282	1.25376	2.36e-08
HIST2H3A	-0.976541	0.00495282	1.25376	2.36e-08
ZDBF2	-0.885601	9.84e-22	1.12276	4.14e-27
PSMB8	-1.04501	1.33e-06	3.82993	0
TAP2	-1.06041	3.2e-62	2.39246	0
TMEM170B	-0.872995	3.36e-08	0.817136	1.94e-05
C15orf59	-1.70627	0.0227353	1.29177	0.000366088
KRT81	-2.02673	6.6e-38	0.970731	2.25e-17
CPT1B	-0.638402	0.000103668	0.743508	2.14e-08
EIF3CL	-2.5448	0	1.22171	7.03e-71
HBA1	-2.93336	1.96e-05	2.42626	0.0074061
HACD2	-0.97289	8.72e-106	0.802938	3.64e-89
C17orf51	-0.798265	3.12e-41	0.901747	5.15e-60
SLC35F6	-0.983349	8e-42	1.08992	1.72e-87
ZNF134	-0.869603	7.34e-11	0.781481	4.54e-12
ARHGEF28	-1.33131	2.52e-23	0.995324	1.25e-23
NPIPA7	-1.85286	2.62e-07	1.1773	3.43e-05
C2orf16	-0.736966	0.0207403	1.4245	6.65e-06
ARIH2OS	-1.49903	1.03e-06	1.32584	3.09e-10
CTAGE4	-0.980721	6.52e-05	0.746473	0.00327964
FTCDNL1	-2.12199	0.0146935	1.43296	0.000130031
HSBP1L1	-1.45552	2.17e-15	0.909318	9.88e-12
RP11-1212A22.4	-1.54337	1.92e-41	1.1467	1.18e-44
HLA-B	-1.2511	8.19e-36	4.00658	0
ZSCAN31	-0.698673	1.39e-13	0.664128	9.15e-24
CDRT4	-1.75633	4.66e-10	1.53687	7.28e-07
SMKR1	-2.17932	0.0127622	1.21266	0.00666709
CFB	-1.58877	3.9e-09	3.99115	0
CHCHD10	-0.706373	1.04e-15	1.48233	5.51e-52
CDK3	-0.909126	0.00062628	0.601451	0.0108469
MSANTD3-TMEFF1	-1.03194	0.00470036	2.98706	4.71e-21
CCDC71L	-0.973167	2.81e-22	0.759621	3.42e-05
ZNF260	-0.891442	1.44e-14	0.650992	9.42e-06
DYX1C1	-1.83245	1.33e-06	0.961817	0.00110077
ZNF350	-1.18536	0.000548662	1.23236	4.53e-13
KCNJ18	-0.863498	0.000302944	1.32193	1.39e-12
CCPG1	-1.015	1.87e-180	1.16671	5.8e-186
C15orf65	-0.738735	0.000283773	1.7368	2.42e-32
RP13-582O9.6	-2.86507	6.02e-05	1.65208	7.5e-05
RPS10-NUDT3	-10.1163	3e-17	0.755709	9.94e-06
CCL5	-0.983257	1.08e-21	2.38619	0
FAM47E-STBD1	-10.4818	2.39e-19	0.858956	0.00211018
TAF9	-0.727938	1.69e-43	0.708057	1.71e-49
RP5-864K19.6	-10.7649	3.85e-06	9.84549	0.00391328
GOLGA6L10	-0.811097	0.00455177	0.665264	0.00205975
SESN2	-2.07217	9.06e-202	1.56744	1.30989838044666e-312
IDH1	-2.06875	0	1.24198	3.78820397239276e-316
GFPT1	-1.44022	2.12e-242	1.46978	3.01518382343996e-319
APOL6	-1.15295	4.85e-28	2.44283	1.49207825044056e-321
CD9	0.689766	5.41e-62	-0.980594	1.67e-104
DPF1	0.710493	0.0167374	-1.61143	3.02e-05
CNTN1	1.16993	3.48e-06	-3.52356	0.000145836
ARHGAP31	0.963474	0.000322622	-1.16993	0.0022628
TNC	1.22903	2.49e-09	-2.18442	1.33e-10
GLP2R	1.17622	2.16e-150	-0.652795	4.62e-28
MYLK	1.30033	0.000352235	-0.945138	0.0184757
ASPM	0.643941	1.53e-48	-1.10163	9.65e-69
REEP1	0.70156	0.00330267	-1.06954	0.000483145
FSCN1	0.642111	1.84e-96	-0.961926	1.87e-175
PLD1	1.58369	6.18e-68	-3.87528	1.92e-40
FGFR1	0.916608	1.48e-06	-0.667596	3.27e-05
FKBP7	0.657825	0.000559815	-1.39449	1.1e-07
SEMA5B	5.82927	2.28e-87	-7.78136	0.0156414
CD59	0.898062	7.94e-269	-0.643425	8.5e-135
CCDC80	1.62092	2.75e-106	-1.15078	2.19e-57
MYL6	0.696418	9.46e-119	-0.996112	1.97e-221
CERK	0.708352	9.08e-27	-0.793379	5.46e-22
SEC23A	0.908527	2.48e-40	-0.916324	9.97e-43
CDC25B	0.738863	2.66e-106	-0.672131	6.03e-64
RHOV	1.9675	3.94e-213	-1.11769	1.89e-42
CD37	1.53675	3.03e-05	-0.805427	0.0200784
ISYNA1	2.66883	1.56e-71	-0.872352	0.00564953
AGFG2	0.600393	7.81e-10	-1.16645	2.26e-29
GLI3	0.913412	3.91e-08	-0.724125	2.68e-05
PPP1R9B	0.609463	1.98e-32	-0.851116	1.99e-50
MMD	0.873589	4.16e-05	-1.85717	1.8e-10
AADAT	0.667967	0.00178333	-0.75016	0.00248856
CCDC34	1.39307	6.4e-74	-1.43999	5.06e-34
NECTIN1	1.39913	5.76e-13	-0.768492	0.00457868
KRT18	1.03259	0	-0.757461	8.56e-147
PTK7	0.801855	5.07e-32	-0.969562	8.76e-23
SLC29A1	0.668923	5.97e-34	-0.808407	2.05e-34
APBB3	0.59701	0.00258373	-0.892052	0.000182891
KCNIP3	2.00543	2.91e-54	-1.35364	1.22e-10
WDR75	0.70562	0.000160716	-0.719951	5.78e-05
IGFBP5	1.40939	8.88e-25	-1.39593	3.18e-11
PASK	0.659115	1.94e-05	-1.41063	1.54e-25
PLA2G4A	0.651696	6.77e-11	-1.28616	8.06e-27
KLF9	0.980565	6.32e-67	-0.861318	9.05e-26
KIAA0922	0.773672	2.98e-19	-0.837671	9.88e-14
RASL11A	0.671307	3.55e-05	-1.43824	5.09e-15
PCK1	2.074	6.93e-15	-2.67807	2.99e-15
TMTC4	0.820972	1.16e-06	-1.96798	4.74e-23
EFNB2	1.1822	2.88e-10	-1.24393	9.71e-07
AHDC1	0.638056	3.81e-11	-0.925232	4.92e-21
CPA4	2.78567	1.73e-91	-1.96083	5.36e-16
RNF187	0.801442	4.68e-98	-0.873204	6.16e-90
EGLN3	1.14975	5.9e-09	-0.856265	0.000323143
CDKN1C	0.927881	2.39e-13	-1.04535	1.71e-12
NDUFA2	0.606179	1.6e-09	-0.967947	3.16e-18
NES	1.53643	4.58e-28	-2.21501	1.17e-30
KANK4	0.630162	0.00169734	-0.698998	0.0140675
TMCC2	0.791053	6.92e-05	-1.44746	0.00158952
C1QTNF6	2.22655	0	-0.832361	2.17e-65
MYCN	3.51096	3.09e-12	-2.76553	0.0074061
KDELC1	0.752118	9.38e-15	-1.53389	1.89e-26
NREP	1.23556	1.36e-52	-0.772999	6.87e-15
HEY2	3.46999	4.57e-99	-1.0091	0.000522827
FHOD1	0.863512	1.36e-28	-1.02578	1.61e-28
DOCK10	1.0902	2.07e-09	-0.928809	1.87e-05
TNS3	0.980703	3.11e-173	-0.764108	2.72e-59
ADAMTS7	0.821854	9.08e-06	-0.671377	0.00183743
TMOD1	1.43089	6.91e-55	-1.00637	9.19e-16
FGFBP1	1.70107	3.58e-24	-2.42494	3.39e-22
ARRB1	0.905818	1.72e-22	-0.763796	3e-11
STRA6	1.05135	0.001462	-5.41504	5.7e-10
PAPSS1	0.8079	2.97e-58	-1.17576	7.66e-71
CDH13	0.829081	5.59e-27	-1.14174	2.73e-31
WRAP53	0.660926	1.69e-06	-1.12338	8.93e-14
STAC2	0.729352	0.00750309	-1.89907	6.98e-09
RGS5	5.45155	0	-0.729669	2.24e-19
HMCN1	2.16625	4.57e-182	-1.32193	8.33e-07
VASH2	1.00761	7.22e-06	-2.14543	4.39e-13
SCD5	1.04767	1.33e-18	-1.01683	8.13e-10
FAM105A	1.20088	3.56e-57	-1.4199	8.4e-32
IQGAP2	1.48215	1.07e-08	-0.635236	0.0160305
PTGES	1.56876	1.01e-125	-1.13212	5.84e-47
NOTCH1	3.81967	0	-1.50396	2.85e-37
FAM13C	1.58978	4.63e-30	-1.67409	2.14e-08
ADIRF	3.13378	8.6e-64	-1.85614	8.71e-13
C11orf53	1.24691	0.00786634	-1.95936	0.0213208
KCTD14	1.11028	1.96e-37	-0.828467	8.05e-16
NRGN	0.896549	0.00023661	-2.30844	7.77e-07
DEPTOR	0.690079	3.21e-06	-1.11664	2.64e-09
PPARGC1B	0.824229	4.65e-12	-0.729734	2.73e-05
SFXN2	0.82852	0.00131143	-0.936341	9.41e-08
TAGLN2	0.967543	6.06e-272	-1.44434	0
ALDH4A1	1.60463	6.4e-44	-1.7585	9.24e-22
CCNF	0.60073	4.47e-15	-2.24475	5.19e-88
ASRGL1	0.712084	2.28e-14	-0.924136	8.4e-11
PKDCC	0.832356	3.33e-16	-0.79869	7.43e-14
ACTG2	0.920001	1.79e-07	-0.59796	0.000613599
ZCCHC24	0.857042	1.5e-25	-1.43466	9.62e-28
TMEM63C	1	0.00257185	-1.28951	0.00174539
ZNF503	0.909451	7.45e-38	-0.604071	1.5e-15
HSPA12A	1.28575	1.52e-22	-0.947533	4.42e-10
JAM3	0.770518	0.00971613	-1.89812	0.00120499
ADAMTS15	1.38888	5.41e-27	-1.34104	3.65e-12
TUBA1A	0.647134	1.22e-11	-1.66313	1.95e-37
SEMA6B	0.817136	0.0226971	-1.75207	0.000416456
DDB1	0.781603	7.55e-159	-0.708866	4.4e-110
GNG4	1.00504	4.44e-06	-0.885541	0.0142568
FEN1	0.706905	1.58e-77	-0.874717	1.1e-90
COL3A1	1.59635	0	-0.698998	4.62e-142
SH3TC2	1.59946	4.91e-12	-1.24327	4.88e-05
CENPX	0.71507	2.14e-22	-1.83898	2.76e-84
FASN	0.650672	2.91e-111	-0.757051	6.11e-180
KRT8	1.28805	0	-0.712135	1.4e-165
HTRA3	0.759333	0.000221417	-0.932493	3.5e-05
SHCBP1	0.739029	4.02e-34	-1.68362	1.17e-105
NPTX1	1.1274	2.08e-194	-1.54024	2.45e-246
MCC	0.729734	2.88e-08	-0.736966	0.013371
LRRC8C	1.03747	4.54e-05	-1.91754	3.38e-05
RRM2	0.734918	7.34e-72	-2.45964	0
NAA16	0.644735	0.000188306	-0.603799	0.0131097
BNC2	0.780154	1.27e-07	-0.976757	1.86e-08
SYT12	0.715857	2.91e-33	-0.935234	7.49e-32
CBX2	0.592803	2.37e-22	-1.0213	3.35e-51
CHST2	0.896164	0.00816676	-0.719892	0.0160305
SLC35E3	0.762439	4.39e-07	-1.35701	8.28e-09
FOXL1	1.19855	0.00027388	-1.18982	0.0162028
CDH5	3.66838	7.41e-11	-2.32193	0.00636217
S1PR5	0.897286	3.76e-06	-1.74846	6.71e-10
GPR137C	0.739409	0.0014975	-1.39855	0.00193496
SLX1B	1.73094	3.48e-06	-2.3454	4.57e-41
SLC2A4	0.790904	0.0156862	-1.12711	0.00932491
FAM46C	1.1719	6.17e-19	-1.06711	4.2e-10
PRKX	0.63563	3.07e-12	-0.786202	7.09e-13
NOTUM	0.648087	1.91e-06	-0.990762	9.43e-12
OLFML2A	2.9372	0	-0.93384	9.27e-40
PTCH1	0.948386	0.00010306	-0.90224	2.1e-11
BICD2	0.680919	8.8e-35	-0.783013	4.44e-24
CYP27C1	1.48859	6.85e-27	-1.24878	3.79e-15
ERCC6L	0.853958	2.1e-07	-1.04385	4.1e-06
AKR1C1	0.851427	4.94e-88	-0.762632	7.4e-44
MT1X	1.74264	2.13e-40	-0.710736	0.000104899
PTMA	0.70175	8.62e-168	-0.819712	3.61e-207
C11orf95	0.984853	1.27e-17	-0.607417	3.69e-18
FAM111B	0.696917	1.06e-13	-1.60324	1.72e-33
S100A4	0.943883	1.93e-206	-2.37104	0
SRGAP3	1.41504	7.96e-12	-0.642448	0.000730001
S100A2	1.09516	0.000148491	-1.09785	0.00253299
SLC25A29	0.71443	2.6e-09	-1.92352	2.4e-43
ZNF785	0.702456	1.03e-05	-0.617913	0.00112995
IPP	0.598312	0.010496	-0.597706	8.05e-06
AKR1B10	1.13245	0.00259142	-1.49304	0.0242204
CALM1	0.92477	1.44e-160	-0.833931	2.77e-75
CCDC167	0.763322	1.1e-05	-1.04248	5.8e-09
NYNRIN	1.34303	1.58e-39	-0.85257	2.88e-13
SULT1A4	0.961078	5.92e-17	-4.59314	6.69e-33
STON1	0.75725	1.03e-17	-2.23008	2.63e-56
SDHD	13.6073	5.25e-34	-1.30515	1.38e-08
RP11-529K1.3	1.52356	1.35e-05	-12.1293	7.59e-21
TEN1-CDK3	1.06711	0.000206392	-1.078	8.48e-05
MMP12	2.61298	7e-16	-1.70895	0.00258608
ANXA8L1	1.46686	2.2e-52	-1.06096	5.53e-16
